# Supplementary material for: Environmental and Cultivation Effects on Growth and Phytochemical Profiles of Chicory (Cichorium intybus L.) in Soil, Hydroponics, and Aquaponics
Source: Plants (Basel). 2026 Mar 21;15(6):974. doi: 10.3390/plants15060974 (PMC13029898; doi:10.3390/plants15060974)
Supplement: Supplementary file 1 [file plants-15-00974-s001.zip]

Archive with 1 entries (1 files):
- plants-4143472-supplementary.pdf
